# Supplementary material for: Deletion in CACNA1F gene causes X-linked progressive retinal atrophy in English Cocker Spaniel dogs
Source: BMC Vet Res. 2026 Mar 25;22:257. doi: 10.1186/s12917-026-05421-y (PMC13130813; doi:10.1186/s12917-026-05421-y)
Supplement: Supplementary file 1 — Supplementary Material 1. File S1. List of publicly available genomic data of internal controls. Bioproject, biosample and run ID are reported. [file 12917_2026_5421_MOESM1_ESM.xlsx]

## Sheet: Sheet1
BioProjectID	BioSampleID	RunID
PRJNA937381	SAMN51929031	SRR35635729
PRJNA937381	SAMN51929032	SRR35635714
PRJNA937381	SAMN51929033	SRR35635703
PRJNA937381	SAMN51929034	SRR35635692
PRJNA937381	SAMN51929035	SRR35635783
PRJNA937381	SAMN51929036	SRR35635782
PRJNA937381	SAMN51929037	SRR35635781
PRJNA937381	SAMN51929038	SRR35635780
PRJNA937381	SAMN51929039	SRR35635779
PRJNA937381	SAMN51929040	SRR35635778
PRJNA937381	SAMN51929041	SRR35635777
PRJNA937381	SAMN51929042	SRR35635776
PRJNA937381	SAMN51929043	SRR35635775
PRJNA937381	SAMN51929044	SRR35635774
PRJNA937381	SAMN51929045	SRR35635772
PRJNA937381	SAMN51929046	SRR35635771
PRJNA937381	SAMN51929047	SRR35635770
PRJNA937381	SAMN51929048	SRR35635769
PRJNA937381	SAMN51929049	SRR35635768
PRJNA937381	SAMN51929050	SRR35635767
PRJNA937381	SAMN51929051	SRR35635766
PRJNA937381	SAMN51929052	SRR35635765
PRJNA937381	SAMN51929053	SRR35635764
PRJNA937381	SAMN51929054	SRR35635763
PRJNA937381	SAMN51929055	SRR35635761
PRJNA937381	SAMN51929056	SRR35635760
PRJNA937381	SAMN51929057	SRR35635759
PRJNA937381	SAMN51929058	SRR35635758
PRJNA937381	SAMN51929059	SRR35635757
PRJNA937381	SAMN51929060	SRR35635756
PRJNA937381	SAMN51929061	SRR35635755
PRJNA937381	SAMN51929062	SRR35635754
PRJNA937381	SAMN51929063	SRR35635753
PRJNA937381	SAMN51929064	SRR35635752
PRJNA937381	SAMN51929065	SRR35635750
PRJNA937381	SAMN51929066	SRR35635749
PRJNA937381	SAMN51929067	SRR35635748
PRJNA937381	SAMN51929068	SRR35635747
PRJNA937381	SAMN51929069	SRR35635746
PRJNA937381	SAMN51929070	SRR35635745
PRJNA937381	SAMN51929071	SRR35635744
PRJNA937381	SAMN51929072	SRR35635743
PRJNA937381	SAMN51929073	SRR35635742
PRJNA937381	SAMN51929074	SRR35635741
PRJNA937381	SAMN51929075	SRR35635739
PRJNA937381	SAMN51929076	SRR35635738
PRJNA937381	SAMN51929077	SRR35635737
PRJNA937381	SAMN51929078	SRR35635736
PRJNA937381	SAMN51929079	SRR35635735
PRJNA937381	SAMN51929080	SRR35635734
PRJNA937381	SAMN51929081	SRR35635733
PRJNA937381	SAMN51929082	SRR35635732
PRJNA937381	SAMN51929083	SRR35635731
PRJNA937381	SAMN51929084	SRR35635730
PRJNA937381	SAMN51929085	SRR35635728
PRJNA937381	SAMN51929086	SRR35635727
PRJNA937381	SAMN51929087	SRR35635726
PRJNA937381	SAMN51929088	SRR35635725
PRJNA937381	SAMN52028172	SRR35654471
PRJNA937381	SAMN52028173	SRR35654470
PRJNA937381	SAMN52028174	SRR35654436
PRJNA937381	SAMN52028175	SRR35654435
PRJNA937381	SAMN52028176	SRR35654434
PRJNA937381	SAMN52028177	SRR35654433
PRJNA937381	SAMN52028178	SRR35654432
PRJNA937381	SAMN52028179	SRR35654431
PRJNA937381	SAMN52028180	SRR35654430
PRJNA937381	SAMN52028181	SRR35654429
PRJNA937381	SAMN52028182	SRR35654428
PRJNA937381	SAMN52028183	SRR35654373
PRJNA937381	SAMN52028184	SRR35654370
PRJNA937381	SAMN52028185	SRR35654424
PRJNA937381	SAMN52028240	SRR35654458
PRJNA937381	SAMN52028241	SRR35654457
PRJNA937381	SAMN52028242	SRR35654456
PRJNA937381	SAMN52028243	SRR35654455
PRJNA937381	SAMN52028244	SRR35654453
PRJNA937381	SAMN52028245	SRR35654452
PRJNA937381	SAMN52028246	SRR35654451
PRJNA937381	SAMN52028247	SRR35654507
PRJNA937381	SAMN52028248	SRR35654450
PRJNA937381	SAMN52028252	SRR35654448
PRJNA937381	SAMN52028253	SRR35654447
PRJNA937381	SAMN52028254	SRR35654445
PRJNA937381	SAMN52028255	SRR35654444
PRJNA937381	SAMN52028224	SRR35654519
PRJNA937381	SAMN52028225	SRR35654520
PRJNA937381	SAMN52028226	SRR35654521
PRJNA937381	SAMN52028227	SRR35654522
PRJNA937381	SAMN52028228	SRR35654465
PRJNA937381	SAMN52028229	SRR35654466
PRJNA937381	SAMN52028230	SRR35654467
PRJNA937381	SAMN52028231	SRR35654468
