# Supplementary material for: Deletion in CACNA1F gene causes X-linked progressive retinal atrophy in English Cocker Spaniel dogs
Source: BMC Vet Res. 2026 Mar 25;22:257. doi: 10.1186/s12917-026-05421-y (PMC13130813; doi:10.1186/s12917-026-05421-y)
Supplement: Supplementary file 4 — Supplementary Material 4. File S4. Clinical phenotype, sex, and genetic testing results for sampled ECS dogs. [file 12917_2026_5421_MOESM4_ESM.xlsx]

## Sheet: Sheet1
ID	Phenotype	CACNA1F status	PRCD test	Analysis	Sex
ECS01	Normal	WT		PCR	F
ECS02	Normal	WT		PCR	F
ECS03	Normal	WT		PCR	F
ECS04	PRA Affected	Hemizygous MUT	WT	SNP chip, wgs	M
ECS05	Normal	Carrier		SNP chip, wgs	F
ECS06	Normal	WT		SNP chip, wgs	M
ECS07	Normal	WT		SNP chip, PCR	F
ECS08	Normal	WT		PCR	F
ECS09	Normal	WT		PCR	F
ECS10	Normal	WT		PCR	F
ECS11	Normal	WT		PCR	M
ECS12	Normal	WT		PCR	F
ECS13	Normal	WT		PCR	M
ECS14	Normal	WT		PCR	F
ECS15	Normal	WT		PCR	F
ECS16	Normal	WT		PCR	F
ECS17	Normal	WT		PCR	F
ECS18	Normal	WT		PCR	F
ECS19	Normal	WT		PCR	M
ECS20	Normal	WT		PCR	M
ECS21	Normal	WT		PCR	M
ECS22	Normal	WT		PCR	F
ECS23	Normal	WT		PCR	F
ECS24	Normal	WT		PCR	M
ECS25	Normal	WT		PCR	F
ECS26	Normal	WT		PCR	F
ECS27	PRA Affected (PRCD)	WT	Homozygous MUT	PCR	M
ECS28	Normal	WT		PCR	M
ECS29	Normal	WT		PCR	M
ECS30	PRA Affected	WT	Homozygous MUT	PCR	F
ECS31	Normal	WT		PCR	F
ECS32	Normal	WT		PCR	M
ECS33	Normal	WT		PCR	M
ECS34	Normal	WT		PCR	M
ECS35	Normal	WT		PCR	M
ECS36	Normal	WT		SNP chip, PCR	F
ECS37	Normal	WT		SNP chip, PCR	F
ECS38	Normal	WT		PCR	F
ECS39	PRA Affected	WT	Homozygous MUT	PCR	M
ECS40	Normal	WT		PCR	M
ECS41	Normal	WT		PCR	F
ECS42	Normal	WT		PCR	F
ECS43	Normal	WT		PCR	F
ECS44	Normal	WT		PCR	F
ECS45	Normal	WT		PCR	M
ECS46	Normal	WT		PCR	M
ECS47	PRA Affected	WT	Homozygous MUT	PCR	F
ECS48	Normal	WT		SNP chip	M
ECS49	Normal	WT		PCR	M
ECS50	Normal	WT		PCR	M
ECS51	Normal	WT		PCR	F
ECS52	Normal	WT		PCR	M
ECS53	Normal	WT		PCR	F
ECS54	PRA Affected	Hemizygous MUT	WT	SNP chip, wgs	M
ECS55	Normal	WT		SNP chip, PCR	F
ECS56	Normal	WT		PCR	F
ECS57	Normal	WT		PCR	F
ECS58	Normal	WT		PCR	F
ECS59	Normal	WT		PCR	F
ECS60	Normal	WT		PCR	F
ECS61	Normal	WT		PCR	M
ECS62	Normal	WT		PCR	M
ECS63	Normal	WT		PCR	M
ECS64	Normal	WT		PCR	F
ECS65	Normal	WT		PCR	F
ECS66	Normal	WT		PCR	M
ECS67	Normal	WT		PCR	F
ECS68	Normal	WT		PCR	F
ECS69	PRA Affected (PRCD)	WT	Homozygous MUT	PCR	F
ECS70	Normal	WT		PCR	M
ECS71	Normal	WT		PCR	F
ECS72	Normal	WT		PCR	M
ECS73	Normal	WT		PCR	F
ECS74	Normal	WT		PCR	M
ECS75	Normal	WT		PCR	F
ECS76	Normal	WT		PCR	F
ECS77	Normal	WT		PCR	F
ECS78	Normal	WT		PCR	F
ECS79	Normal	WT		PCR	M
ECS80	Normal	WT		PCR	F
ECS81	Normal	WT		PCR	M
ECS82	Normal	WT		PCR	M
ECS83	Normal	WT		PCR	M
ECS84	Normal	WT		PCR	M
ECS85	Normal	WT		PCR	F
ECS86	PRA Affected	Hemizygous MUT		PCR	M
ECS87	PRA Affected	Hemizygous MUT		PCR	M
ECS88	Normal	WT		PCR	F
ECS89	Normal	Carrier		PCR	F
ECS90	Normal	WT		PCR	M
ECS91	Normal	WT		PCR	M
ECS92	Normal	Carrier		PCR	F
ECS93	Normal	Carrier		PCR	F
ECS94	Normal	Hemizygous MUT		PCR	M
ECS95	Reported to be visually impaired	Hemizygous MUT		PCR	M
