# Supplementary material for: Deletion in CACNA1F gene causes X-linked progressive retinal atrophy in English Cocker Spaniel dogs
Source: BMC Vet Res. 2026 Mar 25;22:257. doi: 10.1186/s12917-026-05421-y (PMC13130813; doi:10.1186/s12917-026-05421-y)
Supplement: Supplementary file 5 — Supplementary Material 5. File S5. List of known CACNA1F variants in mammals. Variants shown in Figure 4 are highlighted in yellow. [file 12917_2026_5421_MOESM5_ESM.xlsx]

## Sheet: File_SX
Homo sapiens
Residue or type	Reference	Number in document sent
p.Arg50Ter	Boycott KM, Maybaum TA, Naylor MJ, Weleber RG, Robitaille J, Miyake Y, Bergen AA, Pierpont ME, Pearce WG, Bech-Hansen NT. A summary of 20 CACNA1F mutations identified in 36 families with incomplete X-linked congenital stationary night blindness, and characterization of splice variants. Hum Genet. 2001 Feb;108(2):91-7. doi: 10.1007/s004390100461. PMID: 11281458.
p.Arg51Profs*65	Wutz K, Sauer C, Zrenner E, Lorenz B, Alitalo T, Broghammer M, Hergersberg M, A. de la Chapelle, Weber BH, Wissinger B, Meindl A, C.M. Pusch Thirty distinct CACNA1F mutations in 33 families with incomplete type of XLCSNB and Cacna1f expression profiling in mouse retina Eur. J. Hum. Genet., 10 (2002), 449-456 p
p.Arg70Trp	Bijveld MM, M.M. van Genderen, Hoeben FP, Katzin AA, R.M. van Nispen, Riemslag FC, A.M. Kappers Assessment of night vision problems in patients with congenital stationary night blindness PLoS ONE, 8 (2013), p. e62927; Bijveld et al., 2013b M.M. Bijveld, M.M. van Genderen, Hoeben FP, Katzin AA, R.M. van Nispen, Riemslag FC, A.M. Kappers Assessment of night vision problems in patients with congenit…
p.Cys74Arg	Simonsz HJ, Florijn RJ, H.M. van Minderhout, Bergen AA, M. Kamermans Nightblindness-associated transient tonic downgaze (NATTD) in infant boys with chin-up head posture Strabismus, 17 (2009), pp. 158-164; Wutz et al., 2002 K. Wutz, Sauer C, Zrenner E, Lorenz B, Alitalo T, Broghammer M, Hergersberg M, A. de la Chapelle, Weber BH, Wissinger B, Meindl A, C.M. Pusch Thirty distinct CACNA1F mutations …
p.Arg82Ter	Boycott KM, Maybaum TA, Naylor MJ, Weleber RG, Robitaille J, Miyake Y, Bergen AA, Pierpont ME, Pearce WG, Bech-Hansen NT. A summary of 20 CACNA1F mutations identified in 36 families with incomplete X-linked congenital stationary night blindness, and characterization of splice variants. Hum Genet. 2001 Feb;108(2):91-7. doi: 10.1007/s004390100461. PMID: 11281458.
p.Arg82Gln	Hove MN, Kilic-Biyik KZ, Trotter A, Grønskov K, Sander B, Larsen M, Carroll J, Bech-Hansen T, Rosenberg T. Clinical Characteristics, Mutation Spectrum, and Prevalence of Åland Eye Disease/Incomplete Congenital Stationary Night Blindness in Denmark. Invest Ophthalmol Vis Sci. 2016 Dec 1;57(15):6861-6869. doi: 10.1167/iovs.16-19445. PMID: 28002560; PMCID: PMC5215230.
p.Arg83Thrfs*35	Bijveld MM, M.M. van Genderen, Hoeben FP, Katzin AA, R.M. van Nispen, Riemslag FC, A.M. Kappers Assessment of night vision problems in patients with congenital stationary night blindness PLoS ONE, 8 (2013), p. e62927; Bijveld et al., 2013b M.M. Bijveld, M.M. van Genderen, Hoeben FP, Katzin AA, R.M. van Nispen, Riemslag FC, A.M. Kappers Assessment of night vision problems in patients with congenit…
Ser91 and Ala92 subst	Nakamura M, Ito S, Piao C, Terasaki H, Miyake Y. Retinal and Optic Disc Atrophy Associated With a CACNA1F Mutation in a Japanese Family. Arch Ophthalmol. 2003;121(7):1028–1033. doi:10.1001/archopht.121.7.1028
p.Ile88Asn	Marziali E, Van Den Broeck F, Bargiacchi S, Fortunato P, Caputo R, Sodi A, De Zaeytijd J, Murro V, Mucciolo DP, Giorgio D, Passerini I, Palazzo V, Peluso F, de Baere E, Zeitz C, Leroy BP, Secci J, Bacci GM. Optic nerve involvement in <i>CACNA1F</i>-related disease: observations from a multicentric case series. Ophthalmic Genet. 2023 Apr;44(2):152-162. doi: 10.1080/13816810.2022.2132514. Epub 2022…
p.Asp95Argfs*23	Bijveld MM, M.M. van Genderen, Hoeben FP, Katzin AA, R.M. van Nispen, Riemslag FC, A.M. Kappers Assessment of night vision problems in patients with congenital stationary night blindness PLoS ONE, 8 (2013), p. e62927; Bijveld et al., 2013b M.M. Bijveld, M.M. van Genderen, Hoeben FP, Katzin AA, R.M. van Nispen, Riemslag FC, A.M. Kappers Assessment of night vision problems in patients with congenit…
p.Phe103Cysfs*14	Dumitrescu AV, Pfeifer WL, Arhens M, Andorf JL, Drack AV. CACNA1F-related synaptic dysfunction: challenges diagnosing congenital stationary night blindness presenting without night blindness. Can J Ophthalmol. 2024 Dec;59(6):e808-e818. doi: 10.1016/j.jcjo.2023.11.022. Epub 2023 Dec 27. PMID: 38159912.
p.Phe115Serfs*22	Lai WC, Etter J, Schechet SA. Strikingly High Myopia in Aland Island Eye Disease. Ophthalmology. 2022 Feb;129(2):160. doi: 10.1016/j.ophtha.2021.06.013. Erratum in: Ophthalmology. 2022 Dec;129(12):1450. doi: 10.1016/j.ophtha.2022.09.020. PMID: 35065730.
p.Phe138Serfs*65	Bijveld MM, M.M. van Genderen, Hoeben FP, Katzin AA, R.M. van Nispen, Riemslag FC, A.M. Kappers Assessment of night vision problems in patients with congenital stationary night blindness PLoS ONE, 8 (2013), p. e62927; Bijveld et al., 2013b M.M. Bijveld, M.M. van Genderen, Hoeben FP, Katzin AA, R.M. van Nispen, Riemslag FC, A.M. Kappers Assessment of night vision problems in patients with congenit…
p.Val143Glyfs*156	Mihalich A, Cammarata G, Tremolada G, Pollazzon M, Di Blasio AM, Marzoli SB. Two novel CACNA1F gene mutations cause two different phenotypes: Aland Eye Disease and incomplete Congenital Stationary Night Blindness. Exp Eye Res. 2022 Aug;221:109143. doi: 10.1016/j.exer.2022.109143. Epub 2022 Jun 11. PMID: 35697328.
p.Gly150Arg	R.G. Weleber Infantile and childhood retinal blindness: a molecular perspective (The Franceschetti Lecture) Ophthalmic Genet., 23 (2002 Jun), 71-97 p
p.Ser156_Ala157delins12	Boycott KM, Maybaum TA, Naylor MJ, Weleber RG, Robitaille J, Miyake Y, Bergen AA, Pierpont ME, Pearce WG, N.T. Bech-Hansen A summary of 20 CACNA1F mutations identified in 36 families with incomplete X-linked congenital stationary night blindness, and characterization of splice variants Hum. Genet., 108 (2001), pp. 91-97; Nakamura et al., 2001 M. Nakamura, Ito S, Terasaki H, Y. Miyake Novel CACNA1…
p.Ala157Pro	Bijveld MM, M.M. van Genderen, Hoeben FP, Katzin AA, R.M. van Nispen, Riemslag FC, A.M. Kappers Assessment of night vision problems in patients with congenital stationary night blindness PLoS ONE, 8 (2013), p. e62927; Bijveld et al., 2013b M.M. Bijveld, M.M. van Genderen, Hoeben FP, Katzin AA, R.M. van Nispen, Riemslag FC, A.M. Kappers Assessment of night vision problems in patients with congenit…
p.Phe208_Leu1977delins20	Bijveld MM, M.M. van Genderen, Hoeben FP, Katzin AA, R.M. van Nispen, Riemslag FC, A.M. Kappers Assessment of night vision problems in patients with congenital stationary night blindness PLoS ONE, 8 (2013), p. e62927; Bijveld et al., 2013b M.M. Bijveld, M.M. van Genderen, Hoeben FP, Katzin AA, R.M. van Nispen, Riemslag FC, A.M. Kappers Assessment of night vision problems in patients with congenit…
p.Ser229Pro	Hoda JC, Zaghetto F, Koschak A, Striessnig J. Congenital stationary night blindness type 2 mutations S229P, G369D, L1068P, and W1440X alter channel gating or functional expression of Ca(v)1.4 L-type Ca2+ channels. J Neurosci. 2005 Jan 5;25(1):252-9. doi: 10.1523/JNEUROSCI.3054-04.2005. PMID: 15634789; PMCID: PMC6725195.
p.Gly255Glu	Michalakis S, Shaltiel L, Sothilingam V, Koch S, Schludi V, Krause S, Zeitz C, Audo I, Lancelot ME, Hamel C, Meunier I, Preising MN, Friedburg C, Lorenz B, Zabouri N, Haverkamp S, Garrido MG, Tanimoto N, Seeliger MW, Biel M, C.A. Wahl-Schott Mosaic synaptopathy and functional defects in Cav1.4 heterozygous mice and human carriers of CSNB2 Hum. Mol. Genet., 23 (2014), 1538-1550 p
p.Gly261Arg	Wutz K, Sauer C, Zrenner E, Lorenz B, Alitalo T, Broghammer M, Hergersberg M, A. de la Chapelle, Weber BH, Wissinger B, Meindl A, C.M. Pusch Thirty distinct CACNA1F mutations in 33 families with incomplete type of XLCSNB and Cacna1f expression profiling in mouse retina Eur. J. Hum. Genet., 10 (2002), 449-456 p
p.Arg262Ter	Carss KJ, Arno G, Erwood M, Stephens J, Sanchis-Juan A, Hull S, Megy K, Grozeva D, Dewhurst E, Malka S, Plagnol V, Penkett C, Stirrups K, Rizzo R, Wright G, Josifova D, Bitner-Glindzicz M, Scott RH, Clement E, Allen L, Armstrong R, Brady AF, Carmichael J, Chitre M, Henderson RHH, Hurst J, MacLaren RE, Murphy E, Paterson J, Rosser E, Thompson DA, Wakeling E, Ouwehand WH, Michaelides M, Moore AT; N…
p.Leu270Trpfs*25	Bijveld MM, M.M. van Genderen, Hoeben FP, Katzin AA, R.M. van Nispen, Riemslag FC, A.M. Kappers Assessment of night vision problems in patients with congenital stationary night blindness PLoS ONE, 8 (2013), p. e62927; Bijveld et al., 2013b M.M. Bijveld, M.M. van Genderen, Hoeben FP, Katzin AA, R.M. van Nispen, Riemslag FC, A.M. Kappers Assessment of night vision problems in patients with congenit…
p.Asp273Argfs*26	Zeitz C, Michiels C, Neuillé M, Friedburg C, Condroyer C, Boyard F, Antonio A, Bouzidi N, Milicevic D, Veaux R, Tourville A, Zoumba A, Seneina I, Foussard M, Andrieu C, N Preising M, Blanchard S, Saraiva JP, Mesrob L, Le Floch E, Jubin C, Meyer V, Blanché H, Boland A, Deleuze JF, Sharon D, Drumare I, Defoort-Dhellemmes S, De Baere E, Leroy BP, Zanlonghi X, Casteels I, de Ravel TJ, Balikova I, Koe…
p.Glu278Ter	Zito I, Allen LE, Patel RJ, Meindl A, Bradshaw K, Yates JR, Bird AC, Erskine L, Cheetham ME, Webster AR, Poopalasundaram S, Moore AT, Trump D, A.J. Hardcastle Mutations in the CACNA1F and NYX genes in British CSNBX families Hum. Mutat., 21 (2003), 169 p
p.Arg302Alafs*13	Nakamura M, Ito S, Terasaki H, Y. Miyake Novel CACNA1F mutations in Japanese patients with incomplete congenital stationary night blindness Invest. Ophthalmol. Vis. Sci., 42 (2001), 1610-1616 p
p.Gly309Asp	Lai WC, Etter J, Schechet SA. Strikingly High Myopia in Aland Island Eye Disease. Ophthalmology. 2022 Feb;129(2):160. doi: 10.1016/j.ophtha.2021.06.013. Erratum in: Ophthalmology. 2022 Dec;129(12):1450. doi: 10.1016/j.ophtha.2022.09.020. PMID: 35065730.
p.Asn312Thrfs*10	Zeitz C, Labs S, Lorenz B, Forster U, Uksti J, Kroes HY, E. De Baere, Leroy BP, Cremers FP, Wittmer M, M.M. van Genderen, Sahel JA, Audo I, Poloschek CM, Mohand-Said S, Fleischhauer JC, Huffmeier U, Moskova-Doumanova V, Levin AV, Hamel CP, Leifert D, Munier FL, Schorderet DF, Zrenner E, Friedburg C, Wissinger B, Kohl S, W. Berger Genotyping microarray for CSNB-associated genes Invest. Ophthalmol.…
p.Tyr315CysfsTer18	Ridgeway AR, Shortall C, Finnegan LK, Long R, Matthews E, Dockery A, Kop‚àÜ√≠‚àö√üi‚àÜ√≠‚àö¬∞ E, Whelan L, Kirk C, Silvestri G, Turner J, Keegan DJ, Millington-Ward S, Chadderton N, Duignan E, Kenna PF, Farrar GJ. Novel Splice-Altering Variants in the <i>CHM</i> and <i>CACNA1F</i> Genes Causative of X-Linked Choroideremia and Cone Dystrophy. Genes (Basel). 2024 Dec 27;16(1):25. doi: 10.3390/genes…
p.Phe318del	Boycott KM, Maybaum TA, Naylor MJ, Weleber RG, Robitaille J, Miyake Y, Bergen AA, Pierpont ME, Pearce WG, N.T. Bech-Hansen A summary of 20 CACNA1F mutations identified in 36 families with incomplete X-linked congenital stationary night blindness, and characterization of splice variants Hum. Genet., 108 (2001), 91-97 p
p.Gln325Ter	Audo I, Bujakowska KM, Léveillard T, Mohand-Saïd S, Lancelot ME, Germain A, Antonio A, Michiels C, Saraiva JP, Letexier M, Sahel JA, Bhattacharya SS, Zeitz C. Development and application of a next-generation-sequencing (NGS) approach to detect known and novel gene defects underlying retinal diseases. Orphanet J Rare Dis. 2012 Jan 25;7:8. doi: 10.1186/1750-1172-7-8. PMID: 22277662; PMCID: PMC33521…
p.Trp332Ter	Men CJ, Bujakowska KM, Comander J, Place E, Bedoukian EC, Zhu X, Leroy BP, Fulton AB, Pierce EA. The importance of genetic testing as demonstrated by two cases of <i>CACNA1F</i>-associated retinal generation misdiagnosed as LCA. Mol Vis. 2017 Oct 10;23:695-706. PMID: 29062221; PMCID: PMC5640518
p.Glu339Lysfs *34	Marziali E, Van Den Broeck F, Bargiacchi S, Fortunato P, Caputo R, Sodi A, De Zaeytijd J, Murro V, Mucciolo DP, Giorgio D, Passerini I, Palazzo V, Peluso F, de Baere E, Zeitz C, Leroy BP, Secci J, Bacci GM. Optic nerve involvement in ACNA1F -related disease: observations from a multicentric case series. Ophthalmic Genet. 2023 Apr;44(2):152-162. doi: 10.1080/13816810.2022.2132514. Epub 2022 Dec 5.…
p.Trp349Ter	Simonsz HJ, Florijn RJ, H.M. van Minderhout, Bergen AA, M. Kamermans Nightblindness-associated transient tonic downgaze (NATTD) in infant boys with chin-up head posture Strabismus, 17 (2009), 158-164 p
p.Gly359Arg	Simonsz HJ, Florijn RJ, H.M. van Minderhout, Bergen AA, M. Kamermans Nightblindness-associated transient tonic downgaze (NATTD) in infant boys with chin-up head posture Strabismus, 17 (2009), 158-164 p
p.Gly369Asp	Strom TM, Nyakatura G, Apfelstedt-Sylla E, Hellebrand H, Lorenz B, Weber BH, Wutz K, Gutwillinger N, Ruther K, Drescher B, Sauer C, Zrenner E, Meitinger T, Rosenthal A, A. Meindl An L-type calcium-channel gene mutated in incomplete X-linked congenital stationary night blindness Nat. Genet., 19 (1998), 260-263 p
p.Glu374Valfs*96	Bijveld MM, M.M. van Genderen, Hoeben FP, Katzin AA, R.M. van Nispen, Riemslag FC, A.M. Kappers Assessment of night vision problems in patients with congenital stationary night blindness PLoS ONE, 8 (2013), p. e62927; Bijveld et al., 2013b M.M. Bijveld, M.M. van Genderen, Hoeben FP, Katzin AA, R.M. van Nispen, Riemslag FC, A.M. Kappers Assessment of night vision problems in patients with congenit…
p.Phe378Ser	Dumitrescu AV, Pfeifer WL, Arhens M, Andorf JL, Drack AV. CACNA1F-related synaptic dysfunction: challenges diagnosing congenital stationary night blindness presenting without night blindness. Can J Ophthalmol. 2024 Dec;59(6):e808-e818. doi: 10.1016/j.jcjo.2023.11.022. Epub 2023 Dec 27. PMID: 38159912.
p.Arg379Ter	Bijveld MM, M.M. van Genderen, Hoeben FP, Katzin AA, R.M. van Nispen, Riemslag FC, A.M. Kappers Assessment of night vision problems in patients with congenital stationary night blindness PLoS ONE, 8 (2013), e62927 p
p.Arg402Leufs*17	Dumitrescu AV, Pfeifer WL, Arhens M, Andorf JL, Drack AV. CACNA1F-related synaptic dysfunction: challenges diagnosing congenital stationary night blindness presenting without night blindness. Can J Ophthalmol. 2024 Dec;59(6):e808-e818. doi: 10.1016/j.jcjo.2023.11.022. Epub 2023 Dec 27. PMID: 38159912.
p.Leu405Trpfs*28	Bech-Hansen NT, Naylor MJ, Maybaum TA, Pearce WG, Koop B, Fishman GA, Mets M, Musarella MA, K.M. Boycott Loss-of-function mutations in a calcium-channel alpha1-subunit gene in Xp11.23 cause incomplete X-linked congenital stationary night blindness Nat. Genet., 19 (1998), 264-267 p
p.Trp407GlyfsTer37	Carss KJ, Arno G, Erwood M, Stephens J, Sanchis-Juan A, Hull S, Megy K, Grozeva D, Dewhurst E, Malka S, Plagnol V, Penkett C, Stirrups K, Rizzo R, Wright G, Josifova D, Bitner-Glindzicz M, Scott RH, Clement E, Allen L, Armstrong R, Brady AF, Carmichael J, Chitre M, Henderson RHH, Hurst J, MacLaren RE, Murphy E, Paterson J, Rosser E, Thompson DA, Wakeling E, Ouwehand WH, Michaelides M, Moore AT; N…
p.Gln428Ter	Wutz K, Sauer C, Zrenner E, Lorenz B, Alitalo T, Broghammer M, Hergersberg M, A. de la Chapelle, Weber BH, Wissinger B, Meindl A, C.M. Pusch Thirty distinct CACNA1F mutations in 33 families with incomplete type of XLCSNB and Cacna1f expression profiling in mouse retina Eur. J. Hum. Genet., 10 (2002), 449-456 p
p.Ala434Val	Lai WC, Etter J, Schechet SA. Strikingly High Myopia in Aland Island Eye Disease. Ophthalmology. 2022 Feb;129(2):160. doi: 10.1016/j.ophtha.2021.06.013. Erratum in: Ophthalmology. 2022 Dec;129(12):1450. doi: 10.1016/j.ophtha.2022.09.020. PMID: 35065730.
p.Arg447Ter	Carss KJ, Arno G, Erwood M, Stephens J, Sanchis-Juan A, Hull S, Megy K, Grozeva D, Dewhurst E, Malka S, Plagnol V, Penkett C, Stirrups K, Rizzo R, Wright G, Josifova D, Bitner-Glindzicz M, Scott RH, Clement E, Allen L, Armstrong R, Brady AF, Carmichael J, Chitre M, Henderson RHH, Hurst J, MacLaren RE, Murphy E, Paterson J, Rosser E, Thompson DA, Wakeling E, Ouwehand WH, Michaelides M, Moore AT; N…
p.Arg508Gln	Bech-Hansen NT, Naylor MJ, Maybaum TA, Pearce WG, Koop B, Fishman GA, Mets M, Musarella MA, Boycott KM. Loss-of-function mutations in a calcium-channel alpha1-subunit gene in Xp11.23 cause incomplete X-linked congenital stationary night blindness. Nat Genet. 1998 Jul;19(3):264-7. doi: 10.1038/947. PMID: 9662400.
p.Arg513GlnfsTer35	Carss KJ, Arno G, Erwood M, Stephens J, Sanchis-Juan A, Hull S, Megy K, Grozeva D, Dewhurst E, Malka S, Plagnol V, Penkett C, Stirrups K, Rizzo R, Wright G, Josifova D, Bitner-Glindzicz M, Scott RH, Clement E, Allen L, Armstrong R, Brady AF, Carmichael J, Chitre M, Henderson RHH, Hurst J, MacLaren RE, Murphy E, Paterson J, Rosser E, Thompson DA, Wakeling E, Ouwehand WH, Michaelides M, Moore AT; N…
p.Arg513Ter	Marziali E, Van Den Broeck F, Bargiacchi S, Fortunato P, Caputo R, Sodi A, De Zaeytijd J, Murro V, Mucciolo DP, Giorgio D, Passerini I, Palazzo V, Peluso F, de Baere E, Zeitz C, Leroy BP, Secci J, Bacci GM. Optic nerve involvement in <i>CACNA1F</i>-related disease: observations from a multicentric case series. Ophthalmic Genet. 2023 Apr;44(2):152-162. doi: 10.1080/13816810.2022.2132514. Epub 2022…
p.Arg519Trp	Zhou Q, Cheng J, Yang W, Tania M, Wang H, Khan MA, Duan C, Zhu L, Chen R, Lv H, Fu J. Identification of a novel heterozygous missense mutation in the CACNA1F gene in a chinese family with retinitis pigmentosa by next generation sequencing. Biomed Res Int. 2015;2015:907827. doi: 10.1155/2015/907827. Epub 2015 May 17. PMID: 26075273; PMCID: PMC4449926.
p.Gln561Ter	Leahy KE, Wright T, Grudzinska Pechhacker MK, Audo I, Tumber A, Tavares E, MacDonald H, Locke J, VandenHoven C, Zeitz C, Heon E, Buncic JR, Vincent A. Optic Atrophy and Inner Retinal Thinning in <i>CACNA1F</i>-related Congenital Stationary Night Blindness. Genes (Basel). 2021 Feb 25;12(3):330. doi: 10.3390/genes12030330. PMID: 33668843; PMCID: PMC7996180.
p.Gly603Arg	Vincent A, Wright T, Day MA, Westall CA, H‚Äö√†√∂¬¨¬©on E. A novel p.Gly603Arg mutation in CACNA1F causes ‚Äö√†√∂‚àö√±land island eye disease and incomplete congenital stationary night blindness phenotypes in a family. Mol Vis. 2011;17:3262-70. Epub 2011 Dec 15. PMID: 22194652; PMCID: PMC3244487.
p.Gly609Asp	Nakamura M, Ito S, Terasaki H, Miyake Y. Novel CACNA1F mutations in Japanese patients with incomplete congenital stationary night blindness. Invest Ophthalmol Vis Sci. 2001 Jun;42(7):1610-6. PMID: 11381068.
p.Val611Glyfs*32	Leahy KE, Wright T, Grudzinska Pechhacker MK, Audo I, Tumber A, Tavares E, MacDonald H, Locke J, VandenHoven C, Zeitz C, Heon E, Buncic JR, Vincent A. Optic Atrophy and Inner Retinal Thinning in <i>CACNA1F</i>-related Congenital Stationary Night Blindness. Genes (Basel). 2021 Feb 25;12(3):330. doi: 10.3390/genes12030330. PMID: 33668843; PMCID: PMC7996180.
p.Arg614Ter	Boycott KM, Maybaum TA, Naylor MJ, Weleber RG, Robitaille J, Miyake Y, Bergen AA, Pierpont ME, Pearce WG, N.T. Bech-Hansen A summary of 20 CACNA1F mutations identified in 36 families with incomplete X-linked congenital stationary night blindness, and characterization of splice variants Hum. Genet., 108 (2001), 91-97 p
p.Val624Ile	R.G. Weleber Infantile and childhood retinal blindness: a molecular perspective (The Franceschetti Lecture) Ophthalmic Genet., 23 (2002 Jun), 71-97 p
p.Leu652del	Wang Q, Gao Y, Li S, Guo X, Q. Zhang Mutation screening of TRPM1, GRM6, NYX and CACNA1F genes in patients with congenital stationary night blindness Int. J. Mol. Med., 30 (2012), 521-526 p
p.Ala657Thr	Jiang Y, Xiao X, Sun W, Wang Y, Li S, Jia X, Wang P, Hejtmancik JF, Zhang Q. Clinical and genetic risk factors underlying severe consequence identified in 75 families with unilateral high myopia. J Transl Med. 2024 Jan 19;22(1):75. doi: 10.1186/s12967-024-04886-5. PMID: 38243264; PMCID: PMC10797748.
p.Gly663Asp	Boycott KM, Maybaum TA, Naylor MJ, Weleber RG, Robitaille J, Miyake Y, Bergen AA, Pierpont ME, Pearce WG, N.T. Bech-Hansen A summary of 20 CACNA1F mutations identified in 36 families with incomplete X-linked congenital stationary night blindness, and characterization of splice variants Hum. Genet., 108 (2001), pp. 91-97; Nakamura et al., 2001 M. Nakamura, Ito S, Terasaki H, Y. Miyake Novel CACNA1…
p.Arg680Ter	Zeitz C, M. van Genderen, Neidhardt J, Luhmann UF, Hoeben F, Forster U, Wycisk K, Matyas G, Hoyng CB, Riemslag F, Meire F, Cremers FP, W. Berger Mutations in GRM6 cause autosomal recessive congenital stationary night blindness with a distinctive scotopic 15-Hz flicker electroretinogram Invest. Ophthalmol. Vis. Sci., 46 (2005), 4328-4335 p
p.Arg691Ter	Marziali E, Van Den Broeck F, Bargiacchi S, Fortunato P, Caputo R, Sodi A, De Zaeytijd J, Murro V, Mucciolo DP, Giorgio D, Passerini I, Palazzo V, Peluso F, de Baere E, Zeitz C, Leroy BP, Secci J, Bacci GM. Optic nerve involvement in <i>CACNA1F</i>-related disease: observations from a multicentric case series. Ophthalmic Genet. 2023 Apr;44(2):152-162. doi: 10.1080/13816810.2022.2132514. Epub 2022…
p.Leu697Pro	Michalakis S, Shaltiel L, Sothilingam V, Koch S, Schludi V, Krause S, Zeitz C, Audo I, Lancelot ME, Hamel C, Meunier I, Preising MN, Friedburg C, Lorenz B, Zabouri N, Haverkamp S, Garrido MG, Tanimoto N, Seeliger MW, Biel M, C.A. Wahl-Schott Mosaic synaptopathy and functional defects in Cav1.4 heterozygous mice and human carriers of CSNB2 Hum. Mol. Genet., 23 (2014), 1538-1550 p
p.Gly726llefs*61	Lai WC, Etter J, Schechet SA. Strikingly High Myopia in Aland Island Eye Disease. Ophthalmology. 2022 Feb;129(2):160. doi: 10.1016/j.ophtha.2021.06.013. Erratum in: Ophthalmology. 2022 Dec;129(12):1450. doi: 10.1016/j.ophtha.2022.09.020. PMID: 35065730.
p.Val734Glyfs*17	Li Z, Cheng W, Zi F, Wang J, Huang X, Sheng X, Rong W. Four different gene- related cone-rod dystrophy: clinical and genetic findings in six Chinese families with diverse modes of inheritance. Front Genet. 2023 Nov 2;14:1157156. doi: 10.3389/fgene.2023.1157156. PMID: 38028590; PMCID: PMC10652761.
p.Leu738Argfs*2	Bijveld MM, M.M. van Genderen, Hoeben FP, Katzin AA, R.M. van Nispen, Riemslag FC, A.M. Kappers Assessment of night vision problems in patients with congenital stationary night blindness PLoS ONE, 8 (2013), e62927 p
p.Ala744Asp	Kim AH, Liu PK, Chang YH, Kang EY, Wang HH, Chen N, Tseng YJ, Seo GH, Lee H, Liu L, Chao AN, Chen KJ, Hwang YS, Wu WC, Lai CC, Tsang SH, Hsiao MC, Wang NK. Congenital Stationary Night Blindness: Clinical and Genetic Features. Int J Mol Sci. 2022 Nov 29;23(23):14965. doi: 10.3390/ijms232314965. PMID: 36499293; PMCID: PMC9740538.
p.Ile745Thr	Hope CI, Sharp DM, Hemara-Wahanui A, Sissingh JI, Lundon P, Mitchell EA, Maw MA, Clover GM. Clinical manifestations of a unique X-linked retinal disorder in a large New Zealand family with a novel mutation in CACNA1F, the gene responsible for CSNB2. Clin Exp Ophthalmol. 2005 Apr;33(2):129-36. doi: 10.1111/j.1442-9071.2005.00987.x. PMID: 15807819.
p.Ile745Thr	Hemara-Wahanui, Berjukow S, Hope CI, Dearden PK, Wu SB, Wilson-Wheeler J, Sharp DM, Lundon-Treweek P, Clover GM, Hoda JC, Striessnig J, Marksteiner R, Hering S, M.A. Maw A CACNA1F mutation identified in an X-linked retinal disorder shifts the voltage dependence of Cav1.4 channel activation Proc. Natl. Acad. Sci. U. S. A., 102 (2005), 7553-7558 p
p.Val836Leufs*29	Dumitrescu AV, Pfeifer WL, Arhens M, Andorf JL, Drack AV. CACNA1F-related synaptic dysfunction: challenges diagnosing congenital stationary night blindness presenting without night blindness. Can J Ophthalmol. 2024 Dec;59(6):e808-e818. doi: 10.1016/j.jcjo.2023.11.022. Epub 2023 Dec 27. PMID: 38159912.
p.Leu849Pro	Wutz K, Sauer C, Zrenner E, Lorenz B, Alitalo T, Broghammer M, Hergersberg M, A. de la Chapelle, Weber BH, Wissinger B, Meindl A, C.M. Pusch Thirty distinct CACNA1F mutations in 33 families with incomplete type of XLCSNB and Cacna1f expression profiling in mouse retina Eur. J. Hum. Genet., 10 (2002), 449-456 p
p.Asn864Serfs*16	Bijveld MM, M.M. van Genderen, Hoeben FP, Katzin AA, R.M. van Nispen, Riemslag FC, A.M. Kappers Assessment of night vision problems in patients with congenital stationary night blindness PLoS ONE, 8 (2013), e62927 p
p.Arg884Ter	Bech-Hansen NT, Naylor MJ, Maybaum TA, Pearce WG, Koop B, Fishman GA, Mets M, Musarella MA, Boycott KM. Loss-of-function mutations in a calcium-channel alpha1-subunit gene in Xp11.23 cause incomplete X-linked congenital stationary night blindness. Nat Genet. 1998 Jul;19(3):264-7. doi: 10.1038/947. PMID: 9662400.
p.Glu891Lys	Dumitrescu AV, Pfeifer WL, Arhens M, Andorf JL, Drack AV. CACNA1F-related synaptic dysfunction: challenges diagnosing congenital stationary night blindness presenting without night blindness. Can J Ophthalmol. 2024 Dec;59(6):e808-e818. doi: 10.1016/j.jcjo.2023.11.022. Epub 2023 Dec 27. PMID: 38159912.
p.Arg895Ter	Boycott KM, Maybaum TA, Naylor MJ, Weleber RG, Robitaille J, Miyake Y, Bergen AA, Pierpont ME, Pearce WG, Bech-Hansen NT. A summary of 20 CACNA1F mutations identified in 36 families with incomplete X-linked congenital stationary night blindness, and characterization of splice variants. Hum Genet. 2001 Feb;108(2):91-7. doi: 10.1007/s004390100461. PMID: 11281458.
p.Arg913stop	Nakamura M, Ito S, Terasaki H, Miyake Y. Novel CACNA1F mutations in Japanese patients with incomplete congenital stationary night blindness. Invest Ophthalmol Vis Sci. 2001 Jun;42(7):1610-6. PMID: 11381068.
p.Ile914Phefs *8	Marziali E, Van Den Broeck F, Bargiacchi S, Fortunato P, Caputo R, Sodi A, De Zaeytijd J, Murro V, Mucciolo DP, Giorgio D, Passerini I, Palazzo V, Peluso F, de Baere E, Zeitz C, Leroy BP, Secci J, Bacci GM. Optic nerve involvement in <i>CACNA1F</i>-related disease: observations from a multicentric case series. Ophthalmic Genet. 2023 Apr;44(2):152-162. doi: 10.1080/13816810.2022.2132514. Epub 2022…
p.Gly916Ala	Bijveld MM, M.M. van Genderen, Hoeben FP, Katzin AA, R.M. van Nispen, Riemslag FC, A.M. Kappers Assessment of night vision problems in patients with congenital stationary night blindness PLoS ONE, 8 (2013), e62927 p
p.Ala917Asp	Boycott KM, Maybaum TA, Naylor MJ, Weleber RG, Robitaille J, Miyake Y, Bergen AA, Pierpont ME, Pearce WG, N.T. Bech-Hansen A summary of 20 CACNA1F mutations identified in 36 families with incomplete X-linked congenital stationary night blindness, and characterization of splice variants Hum. Genet., 108 (2001), 91-97 p
p.Gly920Ter	Basdemirci M, Kocak Eker H. Whole-Exome Sequencing in Turkish Patients with Inherited Retinal Dystrophies Reveals Novel Variants in Ten Genes. Mol Syndromol. 2024 Jun;15(3):202-210. doi: 10.1159/000535590. Epub 2023 Dec 28. PMID: 38841332; PMCID: PMC11149968.
p.Leu921IIe	Lai WC, Etter J, Schechet SA. Strikingly High Myopia in Aland Island Eye Disease. Ophthalmology. 2022 Feb;129(2):160. doi: 10.1016/j.ophtha.2021.06.013. Erratum in: Ophthalmology. 2022 Dec;129(12):1450. doi: 10.1016/j.ophtha.2022.09.020. PMID: 35065730.
p.Ala928Asp	Boycott KM, Maybaum TA, Naylor MJ, Weleber RG, Robitaille J, Miyake Y, Bergen AA, Pierpont ME, Pearce WG, Bech-Hansen NT. A summary of 20 CACNA1F mutations identified in 36 families with incomplete X-linked congenital stationary night blindness, and characterization of splice variants. Hum Genet. 2001 Feb;108(2):91-7. doi: 10.1007/s004390100461. PMID: 11281458.
p.Asp933Tyr	Zeitz C, Labs S, Lorenz B, Forster U, Uksti J, Kroes HY, E. De Baere, Leroy BP, Cremers FP, Wittmer M, M.M. van Genderen, Sahel JA, Audo I, Poloschek CM, Mohand-Said S, Fleischhauer JC, Huffmeier U, Moskova-Doumanova V, Levin AV, Hamel CP, Leifert D, Munier FL, Schorderet DF, Zrenner E, Friedburg C, Wissinger B, Kohl S, W. Berger Genotyping microarray for CSNB-associated genes Invest. Ophthalmol.…
p.Leu941Profs*115	Michalakis S, Shaltiel L, Sothilingam V, Koch S, Schludi V, Krause S, Zeitz C, Audo I, Lancelot ME, Hamel C, Meunier I, Preising MN, Friedburg C, Lorenz B, Zabouri N, Haverkamp S, Garrido MG, Tanimoto N, Seeliger MW, Biel M, C.A. Wahl-Schott Mosaic synaptopathy and functional defects in Cav1.4 heterozygous mice and human carriers of CSNB2 Hum. Mol. Genet., 23 (2014), 1538-1550 p
p.Arg958Ter	Bech-Hansen NT, Naylor MJ, Maybaum TA, Pearce WG, Koop B, Fishman GA, Mets M, Musarella MA, Boycott KM. Loss-of-function mutations in a calcium-channel alpha1-subunit gene in Xp11.23 cause incomplete X-linked congenital stationary night blindness. Nat Genet. 1998 Jul;19(3):264-7. doi: 10.1038/947. PMID: 9662400.
p.Arg958Ter	Strom TM, Nyakatura G, Apfelstedt-Sylla E, Hellebrand H, Lorenz B, Weber BH, Wutz K, Gutwillinger N, Ruther K, Drescher B, Sauer C, Zrenner E, Meitinger T, Rosenthal A, A. Meindl An L-type calcium-channel gene mutated in incomplete X-linked congenital stationary night blindness Nat. Genet., 19 (1998), pp. 260-263; Zeitz et al., 2009 C. Zeitz, Labs S, Lorenz B, Forster U, Uksti J, Kroes HY, E. De …
p.Arg961Ter	Zito I, Allen LE, Patel RJ, Meindl A, Bradshaw K, Yates JR, Bird AC, Erskine L, Cheetham ME, Webster AR, Poopalasundaram S, Moore AT, Trump D, A.J. Hardcastle Mutations in the CACNA1F and NYX genes in British CSNBX families Hum. Mutat., 21 (2003), 169 p
p.Arg967Ter	Strom TM, Nyakatura G, Apfelstedt-Sylla E, Hellebrand H, Lorenz B, Weber BH, Wutz K, Gutwillinger N, Ruther K, Drescher B, Sauer C, Zrenner E, Meitinger T, Rosenthal A, A. Meindl An L-type calcium-channel gene mutated in incomplete X-linked congenital stationary night blindness Nat. Genet., 19 (1998), 260-263 p
p.Arg969Ter	Carss KJ, Arno G, Erwood M, Stephens J, Sanchis-Juan A, Hull S, Megy K, Grozeva D, Dewhurst E, Malka S, Plagnol V, Penkett C, Stirrups K, Rizzo R, Wright G, Josifova D, Bitner-Glindzicz M, Scott RH, Clement E, Allen L, Armstrong R, Brady AF, Carmichael J, Chitre M, Henderson RHH, Hurst J, MacLaren RE, Murphy E, Paterson J, Rosser E, Thompson DA, Wakeling E, Ouwehand WH, Michaelides M, Moore AT; N…
p.Arg972Ter	Lai WC, Etter J, Schechet SA. Strikingly High Myopia in Aland Island Eye Disease. Ophthalmology. 2022 Feb;129(2):160. doi: 10.1016/j.ophtha.2021.06.013. Erratum in: Ophthalmology. 2022 Dec;129(12):1450. doi: 10.1016/j.ophtha.2022.09.020. PMID: 35065730.
p.Gly990Arg	Wang Q, Gao Y, Li S, Guo X, Q. Zhang Mutation screening of TRPM1, GRM6, NYX and CACNA1F genes in patients with congenital stationary night blindness Int. J. Mol. Med., 30 (2012), 521-526 p
p.Ile992del	Boycott KM, Maybaum TA, Naylor MJ, Weleber RG, Robitaille J, Miyake Y, Bergen AA, Pierpont ME, Pearce WG, N.T. Bech-Hansen A summary of 20 CACNA1F mutations identified in 36 families with incomplete X-linked congenital stationary night blindness, and characterization of splice variants Hum. Genet., 108 (2001), 91-97 p
p.Gly1007Arg	Wutz K, Sauer C, Zrenner E, Lorenz B, Alitalo T, Broghammer M, Hergersberg M, A. de la Chapelle, Weber BH, Wissinger B, Meindl A, C.M. Pusch Thirty distinct CACNA1F mutations in 33 families with incomplete type of XLCSNB and Cacna1f expression profiling in mouse retina Eur. J. Hum. Genet., 10 (2002), 449-456 p
p.Gly1018Arg	Marziali E, Van Den Broeck F, Bargiacchi S, Fortunato P, Caputo R, Sodi A, De Zaeytijd J, Murro V, Mucciolo DP, Giorgio D, Passerini I, Palazzo V, Peluso F, de Baere E, Zeitz C, Leroy BP, Secci J, Bacci GM. Optic nerve involvement in <i>CACNA1F</i>-related disease: observations from a multicentric case series. Ophthalmic Genet. 2023 Apr;44(2):152-162. doi: 10.1080/13816810.2022.2132514. Epub 2022…
p.Tyr1027Ter	Galindo-Bocero J, Mac‚Äö√†√∂‚Äö√¢‚Ä†as-Franco S, Garc‚Äö√†√∂‚Äö√¢‚Ä†a-Gonz‚Äö√†√∂¬¨‚àûlez N, Valles-Antu‚Äö√†√∂¬¨¬±a C, Hernando Acero I, Rozas-Reyes P. Diagnosis of an X-linked type 2 congenital stationary night blindness using electroretinography and CACNA1F sequencing. Arch Soc Esp Oftalmol (Engl Ed). 2020 Dec;95(12):607-610. English, Spanish. doi: 10.1016/j.oftal.2020.06.004. Epub 2020 Jul 15…
p.Asp1040Thrfs*26	Boycott KM, Maybaum TA, Naylor MJ, Weleber RG, Robitaille J, Miyake Y, Bergen AA, Pierpont ME, Pearce WG, N.T. Bech-Hansen A summary of 20 CACNA1F mutations identified in 36 families with incomplete X-linked congenital stationary night blindness, and characterization of splice variants Hum. Genet., 108 (2001), 91-97 p
p.Leu1045Profs*11	Bech-Hansen et al., 1998 N.T. Bech-Hansen, Naylor MJ, Maybaum TA, Pearce WG, Koop B, Fishman GA, Mets M, Musarella MA, K.M. Boycott Loss-of-function mutations in a calcium-channel alpha1-subunit gene in Xp11.23 cause incomplete X-linked congenital stationary night blindness Nat. Genet., 19 (1998), 264-267 p
p.Arg1049Trp	Bech-Hansen NT, Naylor MJ, Maybaum TA, Pearce WG, Koop B, Fishman GA, Mets M, Musarella MA, Boycott KM. Loss-of-function mutations in a calcium-channel alpha1-subunit gene in Xp11.23 cause incomplete X-linked congenital stationary night blindness. Nat Genet. 1998 Jul;19(3):264-7. doi: 10.1038/947. PMID: 9662400.
p.Arg1049Trp	Strom TM, Nyakatura G, Apfelstedt-Sylla E, Hellebrand H, Lorenz B, Weber BH, Wutz K, Gutwillinger N, Ruther K, Drescher B, Sauer C, Zrenner E, Meitinger T, Rosenthal A, A. Meindl An L-type calcium-channel gene mutated in incomplete X-linked congenital stationary night blindness Nat. Genet., 19 (1998), 260-263 p
p.Leu1056Profs	Vincent A, Héon E. Outer retinal structural anomaly due to frameshift mutation in CACNA1F gene. Eye (Lond). 2012 Sep;26(9):1278-80. doi: 10.1038/eye.2012.125. Epub 2012 Jun 29. PMID: 22744390; PMCID: PMC3443831.
p.Leu1068Pro	Wutz K, Sauer C, Zrenner E, Lorenz B, Alitalo T, Broghammer M, Hergersberg M, A. de la Chapelle, Weber BH, Wissinger B, Meindl A, C.M. Pusch Thirty distinct CACNA1F mutations in 33 families with incomplete type of XLCSNB and Cacna1f expression profiling in mouse retina Eur. J. Hum. Genet., 10 (2002), 449-456 p
p.Asn1071Lys	Carss KJ, Arno G, Erwood M, Stephens J, Sanchis-Juan A, Hull S, Megy K, Grozeva D, Dewhurst E, Malka S, Plagnol V, Penkett C, Stirrups K, Rizzo R, Wright G, Josifova D, Bitner-Glindzicz M, Scott RH, Clement E, Allen L, Armstrong R, Brady AF, Carmichael J, Chitre M, Henderson RHH, Hurst J, MacLaren RE, Murphy E, Paterson J, Rosser E, Thompson DA, Wakeling E, Ouwehand WH, Michaelides M, Moore AT; N…
p.Ser1103Ter	Bijveld MM, M.M. van Genderen, Hoeben FP, Katzin AA, R.M. van Nispen, Riemslag FC, A.M. Kappers Assessment of night vision problems in patients with congenital stationary night blindness PLoS ONE, 8 (2013), e62927 p
p.Ser1114Cysfs*38	Carss KJ, Arno G, Erwood M, Stephens J, Sanchis-Juan A, Hull S, Megy K, Grozeva D, Dewhurst E, Malka S, Plagnol V, Penkett C, Stirrups K, Rizzo R, Wright G, Josifova D, Bitner-Glindzicz M, Scott RH, Clement E, Allen L, Armstrong R, Brady AF, Carmichael J, Chitre M, Henderson RHH, Hurst J, MacLaren RE, Murphy E, Paterson J, Rosser E, Thompson DA, Wakeling E, Ouwehand WH, Michaelides M, Moore AT; N…
p.Glu1134Lys	Zeitz C, Labs S, Lorenz B, Forster U, Uksti J, Kroes HY, E. De Baere, Leroy BP, Cremers FP, Wittmer M, M.M. van Genderen, Sahel JA, Audo I, Poloschek CM, Mohand-Said S, Fleischhauer JC, Huffmeier U, Moskova-Doumanova V, Levin AV, Hamel CP, Leifert D, Munier FL, Schorderet DF, Zrenner E, Friedburg C, Wissinger B, Kohl S, W. Berger Genotyping microarray for CSNB-associated genes Invest. Ophthalmol.…
p.Gln1146Ter	Lewis A, Galetta SL. Editors' Note: Teaching Video NeuroImage: Infantile Upbeat Nystagmus as an Isolated Presentation of <i>CACNA1F</i>-Related Retinal Dystrophy. Neurology. 2024 Dec 24;103(12):e210195. doi: 10.1212/WNL.0000000000210195. Epub 2024 Dec 3. PMID: 39626129.
p.Gln1157His*25	Zeitz C, Labs S, Lorenz B, Forster U, Uksti J, Kroes HY, E. De Baere, Leroy BP, Cremers FP, Wittmer M, M.M. van Genderen, Sahel JA, Audo I, Poloschek CM, Mohand-Said S, Fleischhauer JC, Huffmeier U, Moskova-Doumanova V, Levin AV, Hamel CP, Leifert D, Munier FL, Schorderet DF, Zrenner E, Friedburg C, Wissinger B, Kohl S, W. Berger Genotyping microarray for CSNB-associated genes Invest. Ophthalmol.…
p.Gln1157Gln	Leahy KE, Wright T, Grudzinska Pechhacker MK, Audo I, Tumber A, Tavares E, MacDonald H, Locke J, VandenHoven C, Zeitz C, Heon E, Buncic JR, Vincent A. Optic Atrophy and Inner Retinal Thinning in <i>CACNA1F</i>-related Congenital Stationary Night Blindness. Genes (Basel). 2021 Feb 25;12(3):330. doi: 10.3390/genes12030330. PMID: 33668843; PMCID: PMC7996180.
p.Gln1157Arg	Marziali E, Van Den Broeck F, Bargiacchi S, Fortunato P, Caputo R, Sodi A, De Zaeytijd J, Murro V, Mucciolo DP, Giorgio D, Passerini I, Palazzo V, Peluso F, de Baere E, Zeitz C, Leroy BP, Secci J, Bacci GM. Optic nerve involvement in <i>CACNA1F</i>-related disease: observations from a multicentric case series. Ophthalmic Genet. 2023 Apr;44(2):152-162. doi: 10.1080/13816810.2022.2132514. Epub 2022…
p.Ile1159del	Bech-Hansen NT, Naylor MJ, Maybaum TA, Pearce WG, Koop B, Fishman GA, Mets M, Musarella MA, Boycott KM. Loss-of-function mutations in a calcium-channel alpha1-subunit gene in Xp11.23 cause incomplete X-linked congenital stationary night blindness. Nat Genet. 1998 Jul;19(3):264-7. doi: 10.1038/947. PMID: 9662400.
p.Arg1171Profs *23	Marziali E, Van Den Broeck F, Bargiacchi S, Fortunato P, Caputo R, Sodi A, De Zaeytijd J, Murro V, Mucciolo DP, Giorgio D, Passerini I, Palazzo V, Peluso F, de Baere E, Zeitz C, Leroy BP, Secci J, Bacci GM. Optic nerve involvement in <i>CACNA1F</i>-related disease: observations from a multicentric case series. Ophthalmic Genet. 2023 Apr;44(2):152-162. doi: 10.1080/13816810.2022.2132514. Epub 2022…
p.Leu1214Serfs*42	Bech-Hansen et al., 1998 N.T. Bech-Hansen, Naylor MJ, Maybaum TA, Pearce WG, Koop B, Fishman GA, Mets M, Musarella MA, K.M. Boycott Loss-of-function mutations in a calcium-channel alpha1-subunit gene in Xp11.23 cause incomplete X-linked congenital stationary night blindness Nat. Genet., 19 (1998), 264-267 p
p.Gln1210Ter	Carss KJ, Arno G, Erwood M, Stephens J, Sanchis-Juan A, Hull S, Megy K, Grozeva D, Dewhurst E, Malka S, Plagnol V, Penkett C, Stirrups K, Rizzo R, Wright G, Josifova D, Bitner-Glindzicz M, Scott RH, Clement E, Allen L, Armstrong R, Brady AF, Carmichael J, Chitre M, Henderson RHH, Hurst J, MacLaren RE, Murphy E, Paterson J, Rosser E, Thompson DA, Wakeling E, Ouwehand WH, Michaelides M, Moore AT; N…
p.Gly1220_Thr1223del	Bech-Hansen et al., 1998 N.T. Bech-Hansen, Naylor MJ, Maybaum TA, Pearce WG, Koop B, Fishman GA, Mets M, Musarella MA, K.M. Boycott Loss-of-function mutations in a calcium-channel alpha1-subunit gene in Xp11.23 cause incomplete X-linked congenital stationary night blindness Nat. Genet., 19 (1998), 264-267 p
p.Met1222Ile	Hove MN, Kilic-Biyik KZ, Trotter A, Grønskov K, Sander B, Larsen M, Carroll J, Bech-Hansen T, Rosenberg T. Clinical Characteristics, Mutation Spectrum, and Prevalence of Åland Eye Disease/Incomplete Congenital Stationary Night Blindness in Denmark. Invest Ophthalmol Vis Sci. 2016 Dec 1;57(15):6861-6869. doi: 10.1167/iovs.16-19445. PMID: 28002560; PMCID: PMC5215230.Night Blindness in Denmark. Inve…
p.Ser1254Ile	Zeitz C, M. van Genderen, Neidhardt J, Luhmann UF, Hoeben F, Forster U, Wycisk K, Matyas G, Hoyng CB, Riemslag F, Meire F, Cremers FP, W. Berger Mutations in GRM6 cause autosomal recessive congenital stationary night blindness with a distinctive scotopic 15-Hz flicker electroretinogram Invest. Ophthalmol. Vis. Sci., 46 (2005), 4328-4335 p
p.Arg1296Cys	Carss KJ, Arno G, Erwood M, Stephens J, Sanchis-Juan A, Hull S, Megy K, Grozeva D, Dewhurst E, Malka S, Plagnol V, Penkett C, Stirrups K, Rizzo R, Wright G, Josifova D, Bitner-Glindzicz M, Scott RH, Clement E, Allen L, Armstrong R, Brady AF, Carmichael J, Chitre M, Henderson RHH, Hurst J, MacLaren RE, Murphy E, Paterson J, Rosser E, Thompson DA, Wakeling E, Ouwehand WH, Michaelides M, Moore AT; N…
p.Arg1285Ser	Zeitz C, M. van Genderen, Neidhardt J, Luhmann UF, Hoeben F, Forster U, Wycisk K, Matyas G, Hoyng CB, Riemslag F, Meire F, Cremers FP, W. Berger Mutations in GRM6 cause autosomal recessive congenital stationary night blindness with a distinctive scotopic 15-Hz flicker electroretinogram Invest. Ophthalmol. Vis. Sci., 46 (2005), 4328-4335 p
p.Arg1288Ter	Bech-Hansen et al., 1998 N.T. Bech-Hansen, Naylor MJ, Maybaum TA, Pearce WG, Koop B, Fishman GA, Mets M, Musarella MA, K.M. Boycott Loss-of-function mutations in a calcium-channel alpha1-subunit gene in Xp11.23 cause incomplete X-linked congenital stationary night blindness Nat. Genet., 19 (1998), 264-267 p
p.Arg1299Ter	Boycott KM, Maybaum TA, Naylor MJ, Weleber RG, Robitaille J, Miyake Y, Bergen AA, Pierpont ME, Pearce WG, Bech-Hansen NT. A summary of 20 CACNA1F mutations identified in 36 families with incomplete X-linked congenital stationary night blindness, and characterization of splice variants. Hum Genet. 2001 Feb;108(2):91-7. doi: 10.1007/s004390100461. PMID: 11281458.
p.Arg1314Cys	Du M, Li Y, Zheng P, Zhong L, Zhao W, Zhang Y, Gu H, Li X, Liu Z. Identification of a novel CACNA1F mutation in a Chinese family with CORDX3. Mol Genet Genomic Med. 2022 Nov;10(11):e2060. doi: 10.1002/mgg3.2060. Epub 2022 Sep 27. PMID: 36165086; PMCID: PMC9651601.
p.Gln1348Ter	Bech-Hansen NT, Naylor MJ, Maybaum TA, Pearce WG, Koop B, Fishman GA, Mets M, Musarella MA, Boycott KM. Loss-of-function mutations in a calcium-channel alpha1-subunit gene in Xp11.23 cause incomplete X-linked congenital stationary night blindness. Nat Genet. 1998 Jul;19(3):264-7. doi: 10.1038/947. PMID: 9662400.
p.Gln1348Ter	Strom TM, Nyakatura G, Apfelstedt-Sylla E, Hellebrand H, Lorenz B, Weber BH, Wutz K, Gutwillinger N, Ruther K, Drescher B, Sauer C, Zrenner E, Meitinger T, Rosenthal A, A. Meindl An L-type calcium-channel gene mutated in incomplete X-linked congenital stationary night blindness Nat. Genet., 19 (1998), 260-263 p
p.Gly1350Asp	Lai WC, Etter J, Schechet SA. Strikingly High Myopia in Aland Island Eye Disease. Ophthalmology. 2022 Feb;129(2):160. doi: 10.1016/j.ophtha.2021.06.013. Erratum in: Ophthalmology. 2022 Dec;129(12):1450. doi: 10.1016/j.ophtha.2022.09.020. PMID: 35065730.
p.Arg1351Ter	Wyglƒôdowska-Promie≈Ñska D, ≈öwierczy≈Ñska M, ≈öpiewak D, Pojda-Wilczek D,Tronina A, Dorecka M, Smƒôdowski A. Aland Island Eye Disease with Retinoschisis in the Clinical Spectrum of <i>CACNA1F</i>-Associated Retinopathy-A Case Report. Int J Mol Sci. 2024 Mar 2;25(5):2928. doi: 10.3390/ijms25052928. PMID: 38474172; PMCID: PMC10931673.
p.Arg1362Gln	Omarmeli V, Assefi M, Lewandrowski KU, Sharafshah A, Faizmahdavi H, Darabi P, Amiri A, Mansouri N. A Mutation in the CACNA1F Gene Found by Whole Exome Sequencing (WES) and <i>In Silico</i> Analysis in an Iranian Family with Consanguineous Relationships. Curr Aging Sci. 2025;18(1):80-85. doi: 10.2174/0118746098307079240507063045. PMID: 38778612.
p.Leu1364His	Bech-Hansen NT, Naylor MJ, Maybaum TA, Pearce WG, Koop B, Fishman GA, Mets M, Musarella MA, Boycott KM. Loss-of-function mutations in a calcium-channel alpha1-subunit gene in Xp11.23 cause incomplete X-linked congenital stationary night blindness. Nat Genet. 1998 Jul;19(3):264-7. doi: 10.1038/947. PMID: 9662400.
p.Leu1364His	Strom TM, Nyakatura G, Apfelstedt-Sylla E, Hellebrand H, Lorenz B, Weber BH, Wutz K, Gutwillinger N, Ruther K, Drescher B, Sauer C, Zrenner E, Meitinger T, Rosenthal A, A. Meindl An L-type calcium-channel gene mutated in incomplete X-linked congenital stationary night blindness Nat. Genet., 19 (1998), 260-263 p
p.Trp1440Ter	Bech-Hansen et al., 1998 N.T. Bech-Hansen, Naylor MJ, Maybaum TA, Pearce WG, Koop B, Fishman GA, Mets M, Musarella MA, K.M. Boycott Loss-of-function mutations in a calcium-channel alpha1-subunit gene in Xp11.23 cause incomplete X-linked congenital stationary night blindness Nat. Genet., 19 (1998), 264-267 p
p.Trp1451Ter	Boycott KM, Maybaum TA, Naylor MJ, Weleber RG, Robitaille J, Miyake Y, Bergen AA, Pierpont ME, Pearce WG, Bech-Hansen NT. A summary of 20 CACNA1F mutations identified in 36 families with incomplete X-linked congenital stationary night blindness, and characterization of splice variants. Hum Genet. 2001 Feb;108(2):91-7. doi: 10.1007/s004390100461. PMID: 11281458.
p.Leu1454Arg	Zhou L, Xiao X, Li S, Jia X, Zhang Q. Frequent mutations of RetNet genes in eoHM: Further confirmation in 325 probands and comparison with late-onset high myopia based on exome sequencing. Exp Eye Res. 2018 Jun;171:76-91. doi: 10.1016/j.exer.2018.02.007. Epub 2018 Feb 14. PMID: 29453956.
p.Trp1466Arg	Hove MN, Kilic-Biyik KZ, Trotter A, Grønskov K, Sander B, Larsen M, Carroll J, Bech-Hansen T, Rosenberg T. Clinical Characteristics, Mutation Spectrum, and Prevalence of Åland Eye Disease/Incomplete Congenital Stationary Night Blindness in Denmark. Invest Ophthalmol Vis Sci. 2016 Dec 1;57(15):6861-6869. doi: 10.1167/iovs.16-19445. PMID: 28002560; PMCID: PMC5215230.
p.Leu1475Pro	Zeitz C, Labs S, Lorenz B, Forster U, Uksti J, Kroes HY, E. De Baere, Leroy BP, Cremers FP, Wittmer M, M.M. van Genderen, Sahel JA, Audo I, Poloschek CM, Mohand-Said S, Fleischhauer JC, Huffmeier U, Moskova-Doumanova V, Levin AV, Hamel CP, Leifert D, Munier FL, Schorderet DF, Zrenner E, Friedburg C, Wissinger B, Kohl S, W. Berger Genotyping microarray for CSNB-associated genes Invest. Ophthalmol.…
p.Pro1481Ala	Zeitz C, Labs S, Lorenz B, Forster U, Uksti J, Kroes HY, E. De Baere, Leroy BP, Cremers FP, Wittmer M, M.M. van Genderen, Sahel JA, Audo I, Poloschek CM, Mohand-Said S, Fleischhauer JC, Huffmeier U, Moskova-Doumanova V, Levin AV, Hamel CP, Leifert D, Munier FL, Schorderet DF, Zrenner E, Friedburg C, Wissinger B, Kohl S, W. Berger Genotyping microarray for CSNB-associated genes Invest. Ophthalmol.…
p.Cys1488Arg	Wutz K, Sauer C, Zrenner E, Lorenz B, Alitalo T, Broghammer M, Hergersberg M, A. de la Chapelle, Weber BH, Wissinger B, Meindl A, C.M. Pusch Thirty distinct CACNA1F mutations in 33 families with incomplete type of XLCSNB and Cacna1f expression profiling in mouse retina Eur. J. Hum. Genet., 10 (2002), 449-456 p
p.Pro1489Arg	Wutz K, Sauer C, Zrenner E, Lorenz B, Alitalo T, Broghammer M, Hergersberg M, A. de la Chapelle, Weber BH, Wissinger B, Meindl A, C.M. Pusch Thirty distinct CACNA1F mutations in 33 families with incomplete type of XLCSNB and Cacna1f expression profiling in mouse retina Eur. J. Hum. Genet., 10 (2002), 449-456 p
p.Pro1491Leu	Carss KJ, Arno G, Erwood M, Stephens J, Sanchis-Juan A, Hull S, Megy K, Grozeva D, Dewhurst E, Malka S, Plagnol V, Penkett C, Stirrups K, Rizzo R, Wright G, Josifova D, Bitner-Glindzicz M, Scott RH, Clement E, Allen L, Armstrong R, Brady AF, Carmichael J, Chitre M, Henderson RHH, Hurst J, MacLaren RE, Murphy E, Paterson J, Rosser E, Thompson DA, Wakeling E, Ouwehand WH, Michaelides M, Moore AT; N…
p.Pro1492Ser	Leahy KE, Wright T, Grudzinska Pechhacker MK, Audo I, Tumber A, Tavares E, MacDonald H, Locke J, VandenHoven C, Zeitz C, Heon E, Buncic JR, Vincent A. Optic Atrophy and Inner Retinal Thinning in <i>CACNA1F</i>-related Congenital Stationary Night Blindness. Genes (Basel). 2021 Feb 25;12(3):330. doi: 10.3390/genes12030330. PMID: 33668843; PMCID: PMC7996180.
p.Gly1494Arg	Zeitz C, Michiels C, Neuillé M, Friedburg C, Condroyer C, Boyard F, Antonio A, Bouzidi N, Milicevic D, Veaux R, Tourville A, Zoumba A, Seneina I, Foussard M, Andrieu C, N Preising M, Blanchard S, Saraiva JP, Mesrob L, Le Floch E, Jubin C, Meyer V, Blanché H, Boland A, Deleuze JF, Sharon D, Drumare I, Defoort-Dhellemmes S, De Baere E, Leroy BP, Zanlonghi X, Casteels I, de Ravel TJ, Balikova I, Koe…
p.Gly1496Glu	Men CJ, Bujakowska KM, Comander J, Place E, Bedoukian EC, Zhu X, Leroy BP, Fulton AB, Pierce EA. The importance of genetic testing as demonstrated by two cases of <i>CACNA1F</i>-associated retinal generation misdiagnosed as LCA. Mol Vis. 2017 Oct 10;23:695-706. PMID: 29062221; PMCID: PMC5640518.
p.Leu1497Pro	Wutz K, Sauer C, Zrenner E, Lorenz B, Alitalo T, Broghammer M, Hergersberg M, A. de la Chapelle, Weber BH, Wissinger B, Meindl A, C.M. Pusch Thirty distinct CACNA1F mutations in 33 families with incomplete type of XLCSNB and Cacna1f expression profiling in mouse retina Eur. J. Hum. Genet., 10 (2002), 449-456 p
p.Cys1499Arg	Wutz K, Sauer C, Zrenner E, Lorenz B, Alitalo T, Broghammer M, Hergersberg M, A. de la Chapelle, Weber BH, Wissinger B, Meindl A, C.M. Pusch Thirty distinct CACNA1F mutations in 33 families with incomplete type of XLCSNB and Cacna1f expression profiling in mouse retina Eur. J. Hum. Genet., 10 (2002), 449-456 p
p.Arg1502Ter	Zeitz C, Michiels C, Neuillé M, Friedburg C, Condroyer C, Boyard F, Antonio A, Bouzidi N, Milicevic D, Veaux R, Tourville A, Zoumba A, Seneina I, Foussard M, Andrieu C, N Preising M, Blanchard S, Saraiva JP, Mesrob L, Le Floch E, Jubin C, Meyer V, Blanché H, Boland A, Deleuze JF, Sharon D, Drumare I, Defoort-Dhellemmes S, De Baere E, Leroy BP, Zanlonghi X, Casteels I, de Ravel TJ, Balikova I, Koe…
p.Leu1508Pro	Zeitz C, Michiels C, Neuillé M, Friedburg C, Condroyer C, Boyard F, Antonio A, Bouzidi N, Milicevic D, Veaux R, Tourville A, Zoumba A, Seneina I, Foussard M, Andrieu C, N Preising M, Blanchard S, Saraiva JP, Mesrob L, Le Floch E, Jubin C, Meyer V, Blanché H, Boland A, Deleuze JF, Sharon D, Drumare I, Defoort-Dhellemmes S, De Baere E, Leroy BP, Zanlonghi X, Casteels I, de Ravel TJ, Balikova I, Koe…
p.Leu1516Profs*9	Michalakis S, Shaltiel L, Sothilingam V, Koch S, Schludi V, Krause S, Zeitz C, Audo I, Lancelot ME, Hamel C, Meunier I, Preising MN, Friedburg C, Lorenz B, Zabouri N, Haverkamp S, Garrido MG, Tanimoto N, Seeliger MW, Biel M, C.A. Wahl-Schott Mosaic synaptopathy and functional defects in Cav1.4 heterozygous mice and human carriers of CSNB2 Hum. Mol. Genet., 23 (2014), 1538-1550 p
p.Phe1517Leufs*8	Jacobi FK, Hamel CP, Arnaud B, Blin N, Broghammer M, Jacobi PC, Apfelstedt-Sylla E, C.M. Pusch A novel CACNA1F mutation in a french family with the incomplete type of X-linked congenital stationary night blindness Am. J. Ophthalmol, 135 (2003), 733-736 p
p.Leu1524Ter	Jacobi FK, Hamel CP, Arnaud B, Blin N, Broghammer M, Jacobi PC, Apfelstedt- Sylla E, Pusch CM. A novel CACNA1F mutation in a french family with the incomplete type of X-linked congenital stationary night blindness. Am J Ophthalmol. 2003 May;135(5):733-6. doi: 10.1016/s0002-9394(02)02109-8. PMID: 12719097.
p.Arg1532Profs*37	Zeitz C, Michiels C, Neuillé M, Friedburg C, Condroyer C, Boyard F, Antonio A, Bouzidi N, Milicevic D, Veaux R, Tourville A, Zoumba A, Seneina I, Foussard M, Andrieu C, N Preising M, Blanchard S, Saraiva JP, Mesrob L, Le Floch E, Jubin C, Meyer V, Blanché H, Boland A, Deleuze JF, Sharon D, Drumare I, Defoort-Dhellemmes S, De Baere E, Leroy BP, Zanlonghi X, Casteels I, de Ravel TJ, Balikova I, Koe…
p.Arg1532Trp	Zeitz C, Michiels C, Neuillé M, Friedburg C, Condroyer C, Boyard F, Antonio A, Bouzidi N, Milicevic D, Veaux R, Tourville A, Zoumba A, Seneina I, Foussard M, Andrieu C, N Preising M, Blanchard S, Saraiva JP, Mesrob L, Le Floch E, Jubin C, Meyer V, Blanché H, Boland A, Deleuze JF, Sharon D, Drumare I, Defoort-Dhellemmes S, De Baere E, Leroy BP, Zanlonghi X, Casteels I, de Ravel TJ, Balikova I, Koe…
p.Asp1567Metfs*22	Sun W, Huang L, Xu Y, Xiao X, Li S, Jia X, Gao B, Wang P, Guo X, Zhang Q. Exome Sequencing on 298 Probands With Early-Onset High Myopia: Approximately One-Fourth Show Potential Pathogenic Mutations in RetNet Genes. Invest Ophthalmol Vis Sci. 2015 Dec;56(13):8365-72. doi: 10.1167/iovs.15-17555. PMID: 26747767.
p.Lys1591Ter	Strom TM, Nyakatura G, Apfelstedt-Sylla E, Hellebrand H, Lorenz B, Weber BH, Wutz K, Gutwillinger N, Ruther K, Drescher B, Sauer C, Zrenner E, Meitinger T, Rosenthal A, A. Meindl An L-type calcium-channel gene mutated in incomplete X-linked congenital stationary night blindness Nat. Genet., 19 (1998), 260-263 p
p.Lys1591Ter	Bech-Hansen NT, Naylor MJ, Maybaum TA, Pearce WG, Koop B, Fishman GA, Mets M, Musarella MA, Boycott KM. Loss-of-function mutations in a calcium-channel alpha1-subunit gene in Xp11.23 cause incomplete X-linked congenital stationary night blindness. Nat Genet. 1998 Jul;19(3):264-7. doi: 10.1038/947. PMID: 9662400.
p.Asp1626Glyfs*5	Hove MN, Kilic-Biyik KZ, Trotter A, Grønskov K, Sander B, Larsen M, Carroll J, Bech-Hansen T, Rosenberg T. Clinical Characteristics, Mutation Spectrum, and Prevalence of Åland Eye Disease/Incomplete Congenital Stationary Night Blindness in Denmark. Invest Ophthalmol Vis Sci. 2016 Dec 1;57(15):6861-6869. doi: 10.1167/iovs.16-19445. PMID: 28002560; PMCID: PMC5215230.
p.Leu1681Alafs*16	Murati Calderon RA, Izquierdo N. A New Phenotypic Expression in a Patient With a Mutation in the CACNA1F Gene. Cureus. 2025 Apr 19;17(4):e82577. doi: 10.7759/cureus.82577. PMID: 40390739; PMCID: PMC12087387.
p.Arg1719Thr	Mihalich A, Cammarata G, Tremolada G, Pollazzon M, Di Blasio AM, Marzoli SB. Two novel CACNA1F gene mutations cause two different phenotypes: Aland Eye Disease and incomplete Congenital Stationary Night Blindness. Exp Eye Res. 2022 Aug;221:109143. doi: 10.1016/j.exer.2022.109143. Epub 2022 Jun 11. PMID: 35697328.
p.Tyr1769Val*36	Bijveld MM, M.M. van Genderen, Hoeben FP, Katzin AA, R.M. van Nispen, Riemslag FC, A.M. Kappers Assessment of night vision problems in patients with congenital stationary night blindness PLoS ONE, 8 (2013), e62927 p
p.Arg1816Ter	Wutz K, Sauer C, Zrenner E, Lorenz B, Alitalo T, Broghammer M, Hergersberg M, de la Chapelle A, Weber BH, Wissinger B, Meindl A, Pusch CM. Thirty distinct CACNA1F mutations in 33 families with incomplete type of XLCSNB and Cacna1f expression profiling in mouse retina. Eur J Hum Genet. 2002 Aug;10(8):449-56. doi: 10.1038/sj.ejhg.5200828. PMID: 12111638.
p.Arg1827Ter	Lai WC, Etter J, Schechet SA. Strikingly High Myopia in Aland Island Eye Disease. Ophthalmology. 2022 Feb;129(2):160. doi: 10.1016/j.ophtha.2021.06.013. Erratum in: Ophthalmology. 2022 Dec;129(12):1450. doi: 10.1016/j.ophtha.2022.09.020. PMID: 35065730.
p.Trp1838Ter	Marziali E, Van Den Broeck F, Bargiacchi S, Fortunato P, Caputo R, Sodi A, De Zaeytijd J, Murro V, Mucciolo DP, Giorgio D, Passerini I, Palazzo V, Peluso F, de Baere E, Zeitz C, Leroy BP, Secci J, Bacci GM. Optic nerve involvement in <i>CACNA1F</i>-related disease: observations from a multicentric case series. Ophthalmic Genet. 2023 Apr;44(2):152-162. doi: 10.1080/13816810.2022.2132514. Epub 2022…
p.His1878Metfs*43	Boycott KM, Maybaum TA, Naylor MJ, Weleber RG, Robitaille J, Miyake Y, Bergen AA, Pierpont ME, Pearce WG, N.T. Bech-Hansen A summary of 20 CACNA1F mutations identified in 36 families with incomplete X-linked congenital stationary night blindness, and characterization of splice variants Hum. Genet., 108 (2001), 91-97 p
p.Arg1919His	Zeitz C, Minotti R, Feil S, Mátyás G, Cremers FP, Hoyng CB, Berger W. Novel mutations in CACNA1F and NYX in Dutch families with X-linked congenital stationary night blindness. Mol Vis. 2005 Mar 2;11:179-83. PMID: 15761389.
Exons 18-26	Hauke J, Schild A, Neugebauer A, Lappa A, Fricke J, Fauser S, Rösler S, Pannes A, Zarrinnam D, Altmüller J, Motameny S, Nürnberg G, Nürnberg P, Hahnen E, Beck BB. A novel large in-frame deletion within the CACNA1F gene
Exon 30 and flanking	Jalkanen R, Bech-Hansen NT, Tobias R, Sankila EM, Mäntyjärvi M, Forsius H, de la Chapelle A, Alitalo T. A novel CACNA1F gene mutation causes Aland Island eye disease. Invest Ophthalmol Vis Sci. 2007 Jun;48(6):2498-502. doi: 10.1167/iovs.06-1103. PMID: 17525176.
Various intronic	Wutz K, Sauer C, Zrenner E, Lorenz B, Alitalo T, Broghammer M, Hergersberg M, de la Chapelle A, Weber BH, Wissinger B, Meindl A, Pusch CM. Thirty distinct CACNA1F mutations in 33 families with incomplete type of XLCSNB and Cacna1f expression profiling in mouse retina. Eur J Hum Genet. 2002 Aug;10(8):449-56. doi: 10.1038/sj.ejhg.5200828. PMID: 12111638.
Various synonymous	Zeitz C, Michiels C, Neuillé M, Friedburg C, Condroyer C, Boyard F, Antonio A, Bouzidi N, Milicevic D, Veaux R, Tourville A, Zoumba A, Seneina I, Foussard M, Andrieu C, N Preising M, Blanchard S, Saraiva JP, Mesrob L, Le Floch E, Jubin C, Meyer V, Blanché H, Boland A, Deleuze JF, Sharon D, Drumare I, Defoort-Dhellemmes S, De Baere E, Leroy BP, Zanlonghi X, Casteels I, de Ravel TJ, Balikova I, Koe…
Various intronic	Zeitz C, Michiels C, Neuillé M, Friedburg C, Condroyer C, Boyard F, Antonio A, Bouzidi N, Milicevic D, Veaux R, Tourville A, Zoumba A, Seneina I, Foussard M, Andrieu C, N Preising M, Blanchard S, Saraiva JP, Mesrob L, Le Floch E, Jubin C, Meyer V, Blanché H, Boland A, Deleuze JF, Sharon D, Drumare I, Defoort-Dhellemmes S, De Baere E, Leroy BP, Zanlonghi X, Casteels I, de Ravel TJ, Balikova I, Koe…
Various splice defects	Koschak, A, Fernandez-Quintero, ML, Heigl, T et al. Cav1.4 dysfunction and congenital stationary night blindness type 2. Pflugers Arch - Eur J Physiol 473, 1437‚Äö√Ñ√¨1454 (2021). https://doi.org/10.1007/s00424-021-02570-x
Various splice defects	Boycott KM, Maybaum TA, Naylor MJ, Weleber RG, Robitaille J, Miyake Y, Bergen AA, Pierpont ME, Pearce WG, N.T. Bech-Hansen A summary of 20 CACNA1F mutations identified in 36 families with incomplete X-linked congenital stationary night blindness, and characterization of splice variants Hum. Genet., 108 (2001), 91-97 p
Various splice defects	Bijveld MM, M.M. van Genderen, Hoeben FP, Katzin AA, R.M. van Nispen, Riemslag FC, A.M. Kappers Assessment of night vision problems in patients with congenital stationary night blindness PLoS ONE, 8 (2013), e62927 p
Various splice defects	Wutz K, Sauer C, Zrenner E, Lorenz B, Alitalo T, Broghammer M, Hergersberg M, de la Chapelle A, Weber BH, Wissinger B, Meindl A, Pusch CM. Thirty distinct CACNA1F mutations in 33 families with incomplete type of XLCSNB and Cacna1f expression profiling in mouse retina. Eur J Hum Genet. 2002 Aug;10(8):449-56. doi: 10.1038/sj.ejhg.5200828. PMID: 12111638.
Various splice defects	Nakamura M, Ito S, Terasaki H, Y. Miyake Novel CACNA1F mutations in Japanese patients with incomplete congenital stationary night blindness Invest. Ophthalmol. Vis. Sci., 42 (2001), 1610-1616 p
Mus musculus
Residue or type	Reference	also known as
Exon 7 KO	Mansergh F, Orton NC, Vessey JP, Lalonde MR, Stell WK, Tremblay F, Barnes S, Rancourt DE, Bech-Hansen NT. Mutation of the calcium channel gene Cacna1f disrupts calcium signaling, synaptic transmission and cellular organization in mouse retina. Hum Mol Genet. 2005 Oct 15;14(20):3035-46. doi: 10.1093/hmg/ddi336. Epub 2005 Sep 9. PMID: 16155113.	self-excising Cre-lox-neo cassette
p.Gly305Ter	Lodha N, Bonfield S, Orton NC, Doering CJ, McRory JE, Mema SC, Rehak R, Sauvé Y, Tobias R, Stell WK, Bech-Hansen NT. Congenital stationary night blindness in mice - a tale of two Cacna1f mutants. Adv Exp Med Biol. 2010;664:549-58. doi: 10.1007/978-1-4419-1399-9_63. PMID: 20238058.	null
ETn insertion in intron 2	Lodha N, Bonfield S, Orton NC, Doering CJ, McRory JE, Mema SC, Rehak R, Sauvé Y, Tobias R, Stell WK, Bech-Hansen NT. Congenital stationary night blindness in mice - a tale of two Cacna1f mutants. Adv Exp Med Biol. 2010;664:549-58. doi: 10.1007/978-1-4419-1399-9_63. PMID: 20238058.	nob2
p.Ile745Thr	Knoflach D, Kerov V, Sartori SB, Obermair GJ, Schmuckermair C, Liu X, Sothilingam V, Garcia Garrido M, Baker SA, Glösmann M, Schicker K, Seeliger M, Lee A, Koschak A. Cav1.4 IT mouse as model for vision impairment in human congenital stationary night blindness type 2. Channels (Austin). 2013 Nov- Dec;7(6):503-13. doi: 10.4161/chan.26368. Epub 2013 Sep 19. PMID: 24051672; PMCID: PMC4042485.	model
p.Ile756Thr	Regus-Leidig H, Atorf J, Feigenspan A, Kremers J, Maw MA, Brandstätter JH. Photoreceptor degeneration in two mouse models for congenital stationary night blindness type 2. PLoS One. 2014 Jan 21;9(1):e86769. doi: 10.1371/journal.pone.0086769. PMID: 24466230; PMCID: PMC3897778.	model
Rattus norvegicus
Residue or type	Reference
p.Arg981Ter	Gu Y, Wang L, Zhou J, Guo Q, Liu N, Ding Z, Li L, Liu X, An J, Yan G, Yao L, Zhang Z. A naturally-occurring mutation in Cacna1f in a rat model of congenital stationary night blindness. Mol Vis. 2008 Jan 9;14:20-8. PMID: 18246026; PMCID: PMC2267729
Canis lupus familiaris
Residue or type	Reference	Breed
in frame loss AA 517-647	Bannasch IOVS	Greyhound
Phe1482Leufs*8	Current paper	ECS
